# Supplementary material for: The yeast RNA methylation complex consists of conserved yet reconfigured components with m6A-dependent and independent roles
Source: eLife. 2023 Jul 25;12:RP87860. doi: 10.7554/eLife.87860 (PMC10393049; doi:10.7554/eLife.87860)
Supplement: Figure 6—figure supplement 1—source data 1. [file elife-87860-fig6-figsupp1-data1.zip]

Archive with 1 entries (1 files):
- Figure 6 - figure supplement 1F - source data 1.jpg
