# Supplementary material for: The yeast RNA methylation complex consists of conserved yet reconfigured components with m6A-dependent and independent roles
Source: eLife. 2023 Jul 25;12:RP87860. doi: 10.7554/eLife.87860 (PMC10393049; doi:10.7554/eLife.87860)
Supplement: Supplementary file 7. [file elife-87860-supp7.csv]

chr13	451715	452370	Unit10097	1	+
chr13	533545	534264	Unit10117	1	+
chr13	24616	24784	Unit10201	1	+
chr13	752528	753438	Unit10378	1	+
chr13	644639	644813	Unit10668	1	-
chr13	63160	63761	Unit10808	1	-
chr14	338024	338198	Unit11255	1	+
chr14	593054	593375	Unit11308	1	+
chr14	757319	757920	Unit11342	1	+
chr14	263475	263787	Unit11565	1	+
chr02	185772	186951	Unit1183	1	-
chr14	554936	555095	Unit12019	1	-
chr14	112913	113132	Unit12095	1	-
chr15	284279	284880	Unit12410	1	+
chr15	336149	336837	Unit12956	1	-
chr15	124425	125411	Unit13213	1	-
chr16	284502	285319	Unit13936	1	+
chr16	301698	301935	Unit14208	1	-
chr16	387206	388060	Unit14390	1	-
chr16	208773	209791	Unit14431	1	-
chr16	57065	57647	Unit14480	1	-
chr03	290630	291231	Unit1530	1	-
chr02	56091	56256	Unit187	1	+
chr04	2110	2949	Unit1923	1	+
chr04	424313	424893	Unit2007	1	+
chr04	110209	110659	Unit2281	1	+
chr04	417414	417582	Unit2357	1	+
chr05	294780	296178	Unit3628	1	+
chr05	497582	498314	Unit3665	1	+
chr06	240760	241152	Unit4321	1	+
chr06	197128	197762	Unit4374	1	+
chr02	711700	711871	Unit448	1	+
chr02	725070	726028	Unit452	1	+
chr07	61918	62519	Unit4860	1	+
chr07	846537	846720	Unit5264	1	+
chr07	765171	765429	Unit5793	1	-
chr08	359441	360027	Unit6223	1	+
chr08	164072	164816	Unit6437	1	-
chr08	505758	506872	Unit6478	1	-
chr10	8259	8450	Unit7099	1	+
chr10	607846	608436	Unit7364	1	+
chr10	72801	72984	Unit7400	1	+
chr10	595754	596408	Unit7541	1	-
chr10	592020	592239	Unit7812	1	-
chr02	162235	162984	Unit790	1	-
chr11	429820	430226	Unit8022	1	+
chr11	219939	220398	Unit8126	1	+
chr11	532667	533423	Unit8340	1	+
chr11	539424	539694	Unit8341	1	+
chr11	520030	520240	Unit8656	1	-
chr11	290993	291783	Unit8712	1	-
chr12	554698	555299	Unit8870	1	+
chr12	274709	274889	Unit9012	1	+
chr01	133878	134479	YAL001C	1	-
chr01	133353	134002	YAL002W	1	+
chr01	128537	129816	YAL003W	1	+
chr01	125715	126316	YAL005C	1	-
chr01	123800	124499	YAL007C	1	-
chr01	123406	124052	YAL008W	1	+
chr01	122527	123128	YAL009W	1	+
chr01	120448	121049	YAL010C	1	-
chr01	119941	120542	YAL011W	1	+
chr01	117851	118452	YAL012W	1	+
chr01	116351	116952	YAL013W	1	+
chr01	114474	115175	YAL014C	1	-
chr01	113143	113869	YAL015C	1	-
chr01	111125	111440	YAL016C-A	1	-
chr01	110404	110868	YAL016C-B	1	-
chr01	112626	113227	YAL016W	1	+
chr01	110254	110855	YAL017W	1	+
chr01	104671	105912	YAL018C	1	-
chr01	104156	105279	YAL019W	1	+
chr01	100620	101190	YAL019W-A	1	+
chr01	99913	100514	YAL020C	1	-
chr01	96932	97585	YAL021C	1	-
chr01	95204	95805	YAL022C	1	-
chr01	92512	93113	YAL023C	1	-
chr01	87809	88409	YAL024C	1	-
chr01	86411	87012	YAL025C	1	-
chr01	81857	84425	YAL026C	1	-
chr01	81355	81956	YAL027W	1	+
chr01	80306	80941	YAL028W	1	+
chr01	74132	74733	YAL029C	1	-
chr01	73662	74363	YAL030W	1	+
chr01	70962	71692	YAL031C	1	-
chr01	71045	71354	YAL031W-A	1	+
chr01	69586	70187	YAL032C	1	-
chr01	69077	69721	YAL033W	1	+
chr01	66937	67642	YAL034C	1	-
chr01	66455	67127	YAL034W-A	1	+
chr01	65331	65932	YAL035W	1	+
chr01	61166	61924	YAL036C	1	-
chr01	59735	59908	YAL037C-A	1	-
chr01	58635	59686	YAL037C-B	1	-
chr01	60609	61209	YAL037W	1	+
chr01	59239	59840	YAL038W	1	+
chr01	55045	55646	YAL039C	1	-
chr01	51718	53937	YAL040C	1	-
chr01	51266	51867	YAL041W	1	+
chr01	48446	49047	YAL042W	1	+
chr01	45022	45623	YAL043C	1	-
chr01	44271	44872	YAL044C	1	-
chr01	43922	44364	YAL044W-A	1	+
chr01	43892	44201	YAL045C	1	-
chr01	43313	43837	YAL046C	1	-
chr01	41336	41937	YAL047C	1	-
chr01	40988	41318	YAL047W-A	1	+
chr01	39126	39726	YAL048C	1	-
chr01	38138	39049	YAL049C	1	-
chr01	37595	38264	YAL051W	1	+
chr01	34127	34761	YAL053W	1	+
chr01	28987	31173	YAL054C	1	-
chr01	28653	29434	YAL055W	1	+
chr01	25102	25453	YAL056C-A	1	-
chr01	27787	28388	YAL056W	1	+
chr01	24838	25514	YAL058W	1	+
chr01	22902	23325	YAL059C-A	1	-
chr01	23065	23726	YAL059W	1	+
chr01	22224	22825	YAL060W	1	+
chr01	20677	21522	YAL061W	1	+
chr01	18004	19438	YAL062W	1	+
chr01	140197	140952	YAR002C-A	1	-
chr01	139738	140506	YAR002W	1	+
chr01	141342	143226	YAR003W	1	+
chr01	142962	143646	YAR007C	1	-
chr01	145660	146261	YAR008W	1	+
chr01	146999	147600	YAR014C	1	-
chr01	150227	150828	YAR015W	1	+
chr01	150615	151366	YAR018C	1	-
chr01	152559	153189	YAR019C	1	-
chr01	156030	156631	YAR019W-A	1	+
chr01	156912	157459	YAR020C	1	-
chr01	159668	160269	YAR023C	1	-
chr01	169986	170685	YAR027W	1	+
chr01	171219	171820	YAR028W	1	+
chr01	172345	172781	YAR029W	1	+
chr01	172536	172880	YAR030C	1	-
chr01	174313	175272	YAR033W	1	+
chr01	178075	178394	YAR035C-A	1	-
chr01	177692	178339	YAR035W	1	+
chr01	181683	182411	YAR042W	1	+
chr02	225229	226038	YBL001C	1	-
chr02	224945	225894	YBL002W	1	+
chr02	223566	224323	YBL003C	1	-
chr02	218231	223945	YBL004W	1	+
chr02	213834	214772	YBL005W	1	+
chr02	210161	210762	YBL006C	1	-
chr02	210460	210610	YBL006W-A	1	+
chr02	206214	210116	YBL007C	1	-
chr02	205405	206006	YBL008W	1	+
chr02	202040	203101	YBL009W	1	+
chr02	199554	200249	YBL010C	1	-
chr02	197930	199824	YBL011W	1	+
chr02	197160	197562	YBL012C	1	-
chr02	192580	194625	YBL014C	1	-
chr02	187457	189775	YBL015W	1	+
chr02	186130	186731	YBL016W	1	+
chr02	179853	180454	YBL017C	1	-
chr02	178754	179559	YBL018C	1	-
chr02	178511	179112	YBL019W	1	+
chr02	176700	177301	YBL020W	1	+
chr02	174571	175172	YBL021C	1	-
chr02	170880	171481	YBL022C	1	-
chr02	167847	168448	YBL023C	1	-
chr02	167196	167994	YBL024W	1	+
chr02	164877	165478	YBL025W	1	+
chr02	163717	164384	YBL026W	1	+
chr02	161975	162576	YBL027W	1	+
chr02	160383	160981	YBL028C	1	-
chr02	157515	157971	YBL029C-A	1	-
chr02	159133	160600	YBL029W	1	+
chr02	155840	157037	YBL030C	1	-
chr02	155294	156088	YBL031W	1	+
chr02	154014	154615	YBL032W	1	+
chr02	151592	152293	YBL033C	1	-
chr02	146775	147376	YBL034C	1	-
chr02	144396	145130	YBL035C	1	-
chr02	143377	144001	YBL036C	1	-
chr02	142891	143492	YBL037W	1	+
chr02	139480	140081	YBL038W	1	+
chr02	136914	137599	YBL039C	1	-
chr02	138060	138144	YBL039C-A	1	-
chr02	136217	137184	YBL039W-B	1	+
chr02	135029	135740	YBL040C	1	-
chr02	134529	135222	YBL041W	1	+
chr02	130667	132244	YBL042C	1	-
chr02	130147	130748	YBL043W	1	+
chr02	129128	129771	YBL044W	1	+
chr02	126982	127766	YBL045C	1	-
chr02	126372	127347	YBL046W	1	+
chr02	120454	121464	YBL047C	1	-
chr02	118695	119296	YBL050W	1	+
chr02	115422	116023	YBL051C	1	-
chr02	112423	113315	YBL052C	1	-
chr02	112454	112829	YBL053W	1	+
chr02	111739	112446	YBL054W	1	+
chr02	108362	109200	YBL055C	1	-
chr02	107913	108688	YBL056W	1	+
chr02	105857	106458	YBL057C	1	-
chr02	104886	105956	YBL058W	1	+
chr02	102987	103668	YBL059C-A	1	-
chr02	103812	104545	YBL059W	1	+
chr02	102561	103549	YBL060W	1	+
chr02	98341	99079	YBL061C	1	-
chr02	98438	98818	YBL062W	1	+
chr02	97786	98423	YBL063W	1	+
chr02	93426	94318	YBL064C	1	-
chr02	93091	93647	YBL065W	1	+
chr02	89466	90219	YBL066C	1	-
chr02	86650	88230	YBL067C	1	-
chr02	86010	86763	YBL068W	1	+
chr02	84642	85323	YBL069W	1	+
chr02	83735	84056	YBL070C	1	-
chr02	82588	82687	YBL071C-B	1	-
chr02	83072	83800	YBL071W-A	1	+
chr02	81484	82218	YBL072C	1	-
chr02	81025	81708	YBL073W	1	+
chr02	79630	80923	YBL074C	1	-
chr02	77567	78168	YBL075C	1	-
chr02	74085	74686	YBL076C	1	-
chr02	74723	75323	YBL077W	1	+
chr02	73028	73893	YBL078C	1	-
chr02	72374	73503	YBL079W	1	+
chr02	66096	66743	YBL080C	1	-
chr02	65633	66234	YBL081W	1	+
chr02	62780	63262	YBL083C	1	-
chr02	60033	60803	YBL084C	1	-
chr02	59461	60442	YBL085W	1	+
chr02	54321	54922	YBL086C	1	-
chr02	52893	53567	YBL087C	1	-
chr02	44115	44716	YBL088C	1	-
chr02	43583	44184	YBL089W	1	+
chr02	42043	42644	YBL090W	1	+
chr02	40374	41035	YBL091C	1	-
chr02	39235	40198	YBL091C-A	1	-
chr02	39006	39681	YBL092W	1	+
chr02	37274	37875	YBL093C	1	-
chr02	36934	37267	YBL094C	1	-
chr02	36774	37507	YBL095W	1	+
chr02	35668	36268	YBL097W	1	+
chr02	33218	33819	YBL098W	1	+
chr02	31368	32087	YBL099W	1	+
chr02	30167	30484	YBL100C	1	-
chr02	27950	28212	YBL100W-C	1	+
chr02	24337	27051	YBL101C	1	-
chr02	23719	24494	YBL102W	1	+
chr02	21261	21936	YBL103C	1	-
chr02	17615	18274	YBL104C	1	-
chr02	13480	14286	YBL105C	1	-
chr02	10185	10861	YBL106C	1	-
chr02	9370	9971	YBL107C	1	-
chr02	227305	227967	YBR001C	1	-
chr02	229963	230694	YBR002C	1	-
chr02	232262	232863	YBR003W	1	+
chr02	232772	233373	YBR004C	1	-
chr02	234602	235203	YBR005W	1	+
chr02	236498	237149	YBR006W	1	+
chr02	237030	237776	YBR007C	1	-
chr02	240930	241693	YBR008C	1	-
chr02	243391	244209	YBR009C	1	-
chr02	244822	245601	YBR010W	1	+
chr02	245158	246099	YBR011C	1	-
chr02	247459	248060	YBR012C	1	-
chr02	249060	249797	YBR014C	1	-
chr02	250153	250754	YBR015C	1	-
chr02	252792	253419	YBR016W	1	+
chr02	253446	254046	YBR017C	1	-
chr02	256501	258095	YBR018C	1	-
chr02	258654	259889	YBR019C	1	-
chr02	262612	263323	YBR020W	1	+
chr02	265429	266030	YBR021W	1	+
chr02	266392	266993	YBR022W	1	+
chr02	266781	268791	YBR023C	1	-
chr02	272429	273425	YBR024W	1	+
chr02	272934	273750	YBR025C	1	-
chr02	278792	279464	YBR029C	1	-
chr02	281929	282530	YBR030W	1	+
chr02	283265	283866	YBR031W	1	+
chr02	284053	284356	YBR032W	1	+
chr02	286320	287857	YBR033W	1	+
chr02	287216	287932	YBR034C	1	-
chr02	288703	289340	YBR035C	1	-
chr02	291305	292121	YBR036C	1	-
chr02	293035	293685	YBR037C	1	-
chr02	296918	297519	YBR038W	1	+
chr02	298527	299235	YBR039W	1	+
chr02	299957	300592	YBR040W	1	+
chr02	301307	302991	YBR041W	1	+
chr02	302823	303484	YBR042C	1	-
chr02	304288	306379	YBR043C	1	-
chr02	306806	308365	YBR044C	1	-
chr02	310017	311515	YBR045C	1	-
chr02	312661	313602	YBR046C	1	-
chr02	314407	315008	YBR047W	1	+
chr02	315909	316781	YBR048W	1	+
chr02	316350	317284	YBR049C	1	-
chr02	319687	320743	YBR050C	1	-
chr02	320531	320882	YBR051W	1	+
chr02	321204	321805	YBR052C	1	-
chr02	321982	322750	YBR053C	1	-
chr02	326287	327134	YBR054W	1	+
chr02	326716	327637	YBR055C	1	-
chr02	334159	334318	YBR056C-B	1	-
chr02	331354	332011	YBR056W	1	+
chr02	334152	335083	YBR056W-A	1	+
chr02	334510	335515	YBR057C	1	-
chr02	336372	337085	YBR058C	1	-
chr02	338947	339443	YBR058C-A	1	-
chr02	339629	340230	YBR059C	1	-
chr02	343441	344042	YBR060C	1	-
chr02	347459	348145	YBR061C	1	-
chr02	348697	349428	YBR062C	1	-
chr02	349566	350345	YBR063C	1	-
chr02	350590	351019	YBR064W	1	+
chr02	351050	351651	YBR065C	1	-
chr02	352734	353369	YBR066C	1	-
chr02	354802	355485	YBR067C	1	-
chr02	356539	358459	YBR068C	1	-
chr02	358676	360751	YBR069C	1	-
chr02	362074	362792	YBR070C	1	-
chr02	363622	364811	YBR071W	1	+
chr02	365120	365721	YBR072W	1	+
chr02	368336	368937	YBR073W	1	+
chr02	370886	372136	YBR074W	1	+
chr02	373614	374926	YBR076W	1	+
chr02	374045	375069	YBR077C	1	-
chr02	377082	378112	YBR078W	1	+
chr02	377545	378775	YBR079C	1	-
chr02	381368	381969	YBR080C	1	-
chr02	384022	384668	YBR081C	1	-
chr02	389340	389941	YBR082C	1	-
chr02	392986	393587	YBR083W	1	+
chr02	396700	398144	YBR084C-A	1	-
chr02	396360	397323	YBR084W	1	+
chr02	401421	402097	YBR085C-A	1	-
chr02	399352	399953	YBR085W	1	+
chr02	402951	403552	YBR086C	1	-
chr02	406940	408000	YBR087W	1	+
chr02	407556	408466	YBR088C	1	-
chr02	408367	409385	YBR089W	1	+
chr02	409927	410376	YBR091C	1	-
chr02	410435	411111	YBR092C	1	-
chr02	412353	412954	YBR093C	1	-
chr02	416665	417266	YBR094W	1	+
chr02	417175	417776	YBR095C	1	-
chr02	419043	419644	YBR096W	1	+
chr02	423648	424249	YBR097W	1	+
chr02	426011	426895	YBR098W	1	+
chr02	425784	426168	YBR099C	1	-
chr02	426420	427240	YBR101C	1	-
chr02	427721	428417	YBR102C	1	-
chr02	432179	432323	YBR103C-A	1	-
chr02	431624	432421	YBR103W	1	+
chr02	432782	433881	YBR104W	1	+
chr02	433178	434182	YBR105C	1	-
chr02	435549	436454	YBR106W	1	+
chr02	435954	437015	YBR107C	1	-
chr02	440071	441310	YBR108W	1	+
chr02	440449	441257	YBR109C	1	-
chr02	442600	443201	YBR110W	1	+
chr02	443129	444586	YBR111C	1	-
chr02	445025	445626	YBR111W-A	1	+
chr02	445493	446218	YBR112C	1	-
chr02	451957	452558	YBR114W	1	+
chr02	452440	453041	YBR115C	1	-
chr02	456965	457493	YBR116C	1	-
chr02	461250	461897	YBR118W	1	+
chr02	462629	463230	YBR119W	1	+
chr02	462450	463725	YBR120C	1	-
chr02	464016	464617	YBR121C	1	-
chr02	466528	467194	YBR122C	1	-
chr02	467427	468028	YBR123C	1	-
chr02	469263	469803	YBR124W	1	+
chr02	469593	470431	YBR125C	1	-
chr02	471541	472547	YBR126C	1	-
chr02	473639	473846	YBR126W-A	1	+
chr02	473880	474481	YBR127C	1	-
chr02	475795	476705	YBR128C	1	-
chr02	477034	477659	YBR129C	1	-
chr02	478265	478866	YBR130C	1	-
chr02	481542	482292	YBR131W	1	+
chr02	482133	483677	YBR132C	1	-
chr02	484451	485878	YBR133C	1	-
chr02	487626	488326	YBR135W	1	+
chr02	495178	495779	YBR136W	1	+
chr02	495893	496616	YBR137W	1	+
chr02	496423	497024	YBR138C	1	-
chr02	499430	500235	YBR139W	1	+
chr02	500101	500702	YBR140C	1	-
chr02	509677	510278	YBR141C	1	-
chr02	509978	510605	YBR141W-A	1	+
chr02	512944	513799	YBR142W	1	+
chr02	513455	514242	YBR143C	1	-
chr02	517146	517788	YBR145W	1	+
chr02	518525	519126	YBR146W	1	+
chr02	522818	523980	YBR149W	1	+
chr02	523910	526109	YBR150C	1	-
chr02	528344	529008	YBR151W	1	+
chr02	530508	531375	YBR153W	1	+
chr02	531118	531719	YBR154C	1	-
chr02	533248	533849	YBR155W	1	+
chr02	533766	534367	YBR156C	1	-
chr02	536237	536838	YBR157C	1	-
chr02	540586	541187	YBR158W	1	+
chr02	542053	542654	YBR159W	1	+
chr02	543309	543910	YBR160W	1	+
chr02	545372	545973	YBR161W	1	+
chr02	545671	546494	YBR162C	1	-
chr02	547994	548412	YBR162W-A	1	+
chr02	549774	550669	YBR163W	1	+
chr02	550454	551188	YBR164C	1	-
chr02	551970	552659	YBR165W	1	+
chr02	552559	553244	YBR166C	1	-
chr02	554217	554818	YBR167C	1	-
chr02	555898	556735	YBR168W	1	+
chr02	556566	557167	YBR169C	1	-
chr02	558866	560687	YBR170C	1	-
chr02	561272	561931	YBR171W	1	+
chr02	561863	562464	YBR172C	1	-
chr02	564399	565000	YBR173C	1	-
chr02	565157	565472	YBR174C	1	-
chr02	565678	566279	YBR175W	1	+
chr02	566940	567623	YBR176W	1	+
chr02	567380	568098	YBR177C	1	-
chr02	569295	569896	YBR179C	1	-
chr02	573757	574603	YBR180W	1	+
chr02	575981	576611	YBR182C	1	-
chr02	579347	579983	YBR183W	1	+
chr02	581023	582057	YBR184W	1	+
chr02	581743	582416	YBR185C	1	-
chr02	583651	585417	YBR186W	1	+
chr02	585716	586553	YBR187W	1	+
chr02	586122	586913	YBR188C	1	-
chr02	587784	588385	YBR189W	1	+
chr02	588775	589087	YBR190W	1	+
chr02	589453	590143	YBR191W	1	+
chr02	591143	591854	YBR192W	1	+
chr02	591437	592258	YBR193C	1	-
chr02	592775	593429	YBR194W	1	+
chr02	593295	593896	YBR195C	1	-
chr02	594878	595479	YBR196C	1	-
chr02	596792	597323	YBR196C-A	1	-
chr02	597844	598444	YBR197C	1	-
chr02	598842	599443	YBR198C	1	-
chr02	602640	603241	YBR199W	1	+
chr02	604951	605552	YBR200W	1	+
chr02	605790	605955	YBR200W-A	1	+
chr02	607051	607570	YBR201C-A	1	-
chr02	606347	607713	YBR201W	1	+
chr02	610694	611295	YBR202W	1	+
chr02	614278	614974	YBR203W	1	+
chr02	614800	615441	YBR204C	1	-
chr02	618791	619467	YBR207W	1	+
chr02	619040	625362	YBR208C	1	-
chr02	625386	625704	YBR209W	1	+
chr02	628817	629418	YBR210W	1	+
chr02	629273	630000	YBR211C	1	-
chr02	632670	633333	YBR212W	1	+
chr02	633948	634628	YBR213W	1	+
chr02	635674	636428	YBR214W	1	+
chr02	638065	638666	YBR215W	1	+
chr02	638540	639202	YBR216C	1	-
chr02	641361	641995	YBR217W	1	+
chr02	641833	642497	YBR218C	1	-
chr02	648152	648848	YBR221C	1	-
chr02	649757	650055	YBR221W-A	1	+
chr02	649844	650445	YBR222C	1	-
chr02	651642	652243	YBR223C	1	-
chr02	651961	652081	YBR223W-A	1	+
chr02	656222	656888	YBR225W	1	+
chr02	658983	659584	YBR228W	1	+
chr02	659467	660068	YBR229C	1	-
chr02	662702	663208	YBR230C	1	-
chr02	663553	663930	YBR230W-A	1	+
chr02	665252	665974	YBR231C	1	-
chr02	667454	668055	YBR233W	1	+
chr02	668173	668708	YBR233W-A	1	+
chr02	667896	669207	YBR234C	1	-
chr02	672998	673599	YBR235W	1	+
chr02	673503	674104	YBR236C	1	-
chr02	677225	677935	YBR237W	1	+
chr02	678114	678714	YBR238C	1	-
chr02	681488	682499	YBR239C	1	-
chr02	683488	684139	YBR240C	1	-
chr02	685121	686382	YBR241C	1	-
chr02	688102	688798	YBR242W	1	+
chr02	688509	689240	YBR243C	1	-
chr02	690804	691457	YBR244W	1	+
chr02	691298	691899	YBR245C	1	-
chr02	695486	696377	YBR246W	1	+
chr02	696126	697332	YBR247C	1	-
chr02	697976	698577	YBR248C	1	-
chr02	699922	700602	YBR249C	1	-
chr02	702272	703984	YBR250W	1	+
chr02	705032	705633	YBR251W	1	+
chr02	705833	706355	YBR252W	1	+
chr02	706459	706960	YBR253W	1	+
chr02	706832	707433	YBR254C	1	-
chr02	709752	710304	YBR255C-A	1	-
chr02	709214	710757	YBR255W	1	+
chr02	710517	711352	YBR256C	1	-
chr02	712374	713095	YBR257W	1	+
chr02	712593	713414	YBR258C	1	-
chr02	715166	716126	YBR259W	1	+
chr02	715741	716342	YBR260C	1	-
chr02	717932	718533	YBR261C	1	-
chr02	718831	719298	YBR262C	1	-
chr02	720429	721030	YBR263W	1	+
chr02	720953	721554	YBR264C	1	-
chr02	722304	722905	YBR265W	1	+
chr02	723162	723615	YBR266C	1	-
chr02	723758	724359	YBR267W	1	+
chr02	724518	724942	YBR268W	1	+
chr02	724541	725811	YBR269C	1	-
chr02	725949	726550	YBR270C	1	-
chr02	728839	729440	YBR271W	1	+
chr02	729361	730007	YBR272C	1	-
chr02	731175	731776	YBR273C	1	-
chr02	733836	734607	YBR274W	1	+
chr02	734439	735131	YBR275C	1	-
chr02	740762	741363	YBR276C	1	-
chr02	743435	743837	YBR277C	1	-
chr02	743605	744312	YBR278W	1	+
chr02	745355	745956	YBR279W	1	+
chr02	745840	747432	YBR280C	1	-
chr02	748117	748718	YBR281C	1	-
chr02	751444	752013	YBR282W	1	+
chr02	751945	752779	YBR283C	1	-
chr02	756072	757036	YBR284W	1	+
chr02	757165	757744	YBR285W	1	+
chr02	759021	759622	YBR286W	1	+
chr02	760516	761251	YBR287W	1	+
chr02	761048	761787	YBR288C	1	-
chr02	765134	765735	YBR289W	1	+
chr02	765854	766979	YBR290W	1	+
chr02	766839	767516	YBR291C	1	-
chr02	768010	768363	YBR292C	1	-
chr02	770161	771961	YBR293W	1	+
chr02	774581	775182	YBR294W	1	+
chr02	779215	780167	YBR295W	1	+
chr02	779862	780605	YBR296C	1	-
chr02	782632	783233	YBR296C-A	1	-
chr02	783768	785438	YBR297W	1	+
chr03	126240	126879	YCL001W	1	+
chr03	127383	127845	YCL001W-A	1	+
chr03	128073	128328	YCL001W-B	1	+
chr03	124850	125624	YCL002C	1	-
chr03	124461	125062	YCL004W	1	+
chr03	122639	123240	YCL005W	1	+
chr03	121335	121838	YCL005W-A	1	+
chr03	121286	121679	YCL007C	1	-
chr03	119867	120468	YCL008C	1	-
chr03	118777	119378	YCL009C	1	-
chr03	117829	118430	YCL010C	1	-
chr03	116278	117008	YCL011C	1	-
chr03	115487	116092	YCL012C	1	-
chr03	115027	115627	YCL014W	1	+
chr03	108780	109443	YCL016C	1	-
chr03	106421	107593	YCL017C	1	-
chr03	106213	106976	YCL018W	1	+
chr03	102605	103470	YCL021W-A	1	+
chr03	101018	101534	YCL022C	1	-
chr03	98397	98745	YCL023C	1	-
chr03	101462	102063	YCL024W	1	+
chr03	95390	95991	YCL025C	1	-
chr03	93937	94538	YCL026C-A	1	-
chr03	92791	93392	YCL026C-B	1	-
chr03	92282	92883	YCL027W	1	+
chr03	90291	90892	YCL028W	1	+
chr03	87780	88470	YCL029C	1	-
chr03	85291	85892	YCL030C	1	-
chr03	84015	84616	YCL031C	1	-
chr03	83428	84029	YCL032W	1	+
chr03	82144	82653	YCL033C	1	-
chr03	81641	82280	YCL034W	1	+
chr03	80164	80658	YCL035C	1	-
chr03	79691	80292	YCL036W	1	+
chr03	76244	76883	YCL037C	1	-
chr03	74317	74918	YCL038C	1	-
chr03	73778	74379	YCL039W	1	+
chr03	71351	71952	YCL040W	1	+
chr03	70660	71260	YCL042W	1	+
chr03	66374	66975	YCL044C	1	-
chr03	63995	64596	YCL045C	1	-
chr03	66920	67520	YCL046W	1	+
chr03	62698	63559	YCL047C	1	-
chr03	62284	63095	YCL048W	1	+
chr03	60909	61395	YCL048W-A	1	+
chr03	58904	59655	YCL049C	1	-
chr03	57130	57731	YCL050C	1	-
chr03	56461	57133	YCL051W	1	+
chr03	53376	54030	YCL052C	1	-
chr03	52860	53500	YCL054W	1	+
chr03	50314	50633	YCL054W-A	1	+
chr03	47824	48953	YCL055W	1	+
chr03	46221	46800	YCL056C	1	-
chr03	45854	46455	YCL057W	1	+
chr03	42993	43401	YCL058W-A	1	+
chr03	41731	42368	YCL059C	1	-
chr03	38071	38672	YCL061C	1	-
chr03	37524	38125	YCL063W	1	+
chr03	35111	35712	YCL064C	1	-
chr03	225571	226172	YCL066W	1	+
chr03	224552	225152	YCL067C	1	-
chr03	130541	131142	YCR001W	1	+
chr03	131059	132200	YCR002C	1	-
chr03	132963	133564	YCR003W	1	+
chr03	133701	134426	YCR004C	1	-
chr03	134677	136106	YCR005C	1	-
chr03	136650	137251	YCR006C	1	-
chr03	139630	140499	YCR007C	1	-
chr03	143503	144503	YCR008W	1	+
chr03	144413	145213	YCR009C	1	-
chr03	146056	147092	YCR010C	1	-
chr03	147552	149951	YCR011C	1	-
chr03	151670	153131	YCR012W	1	+
chr03	155050	155701	YCR015C	1	-
chr03	158101	158734	YCR016W	1	+
chr03	158649	159356	YCR017C	1	-
chr03	161814	162881	YCR018C	1	-
chr03	173439	174202	YCR019W	1	+
chr03	174020	174752	YCR020C	1	-
chr03	174757	175197	YCR020C-A	1	-
chr03	175516	176160	YCR020W-B	1	+
chr03	176033	176634	YCR021C	1	-
chr03	177483	177858	YCR022C	1	-
chr03	178387	179194	YCR023C	1	-
chr03	180668	181432	YCR024C	1	-
chr03	182504	183158	YCR024C-A	1	-
chr03	183540	183951	YCR025C	1	-
chr03	184007	184675	YCR026C	1	-
chr03	186826	187981	YCR027C	1	-
chr03	189233	190473	YCR028C	1	-
chr03	191832	192433	YCR028C-A	1	-
chr03	210511	211170	YCR032W	1	+
chr03	214741	215342	YCR033W	1	+
chr03	216095	216809	YCR034W	1	+
chr03	216437	217297	YCR035C	1	-
chr03	218729	219797	YCR036W	1	+
chr03	219309	220308	YCR037C	1	-
chr03	222522	223123	YCR038C	1	-
chr03	226059	226660	YCR042C	1	-
chr03	231098	231699	YCR043C	1	-
chr03	232033	233208	YCR044C	1	-
chr03	233292	233893	YCR045C	1	-
chr03	234334	234935	YCR045W-A	1	+
chr03	235024	235625	YCR046C	1	-
chr03	235731	236470	YCR047C	1	-
chr03	236518	236725	YCR047W-A	1	+
chr03	238568	239169	YCR048W	1	+
chr03	238688	238997	YCR050C	1	-
chr03	239498	240099	YCR051W	1	+
chr03	241253	241854	YCR052W	1	+
chr03	242944	243618	YCR053W	1	+
chr03	243416	244069	YCR054C	1	-
chr03	245564	246165	YCR057C	1	-
chr03	248493	249182	YCR059C	1	-
chr03	249609	250092	YCR060W	1	+
chr03	251209	253608	YCR061W	1	+
chr03	254140	254829	YCR063W	1	+
chr03	252893	253544	YCR064C	1	-
chr03	256296	256897	YCR065W	1	+
chr03	258086	258687	YCR066W	1	+
chr03	258608	259209	YCR067C	1	-
chr03	265170	265880	YCR069W	1	+
chr03	265593	266218	YCR071C	1	-
chr03	266359	266960	YCR072C	1	-
chr03	268149	270819	YCR073C	1	-
chr03	272991	273678	YCR073W-A	1	+
chr03	273522	274123	YCR075C	1	-
chr03	274614	275809	YCR075W-A	1	+
chr03	274843	275444	YCR076C	1	-
chr03	275725	276326	YCR077C	1	-
chr03	279335	279936	YCR079W	1	+
chr03	284045	284282	YCR081C-A	1	-
chr03	283685	284285	YCR081W	1	+
chr03	284478	284994	YCR082W	1	+
chr03	285184	285696	YCR083W	1	+
chr03	285600	286473	YCR084C	1	-
chr03	289044	289617	YCR086W	1	+
chr03	289595	290120	YCR087C-A	1	-
chr03	289628	290144	YCR087W	1	+
chr03	291979	292629	YCR088W	1	+
chr03	297461	298062	YCR089W	1	+
chr03	297988	298589	YCR090C	1	-
chr03	301837	302437	YCR091W	1	+
chr03	302299	302950	YCR092C	1	-
chr03	307118	312296	YCR093W	1	+
chr03	313150	313959	YCR094W	1	+
chr03	313859	314460	YCR095C	1	-
chr03	322638	323239	YCR098C	1	-
chr03	326401	327002	YCR099C	1	-
chr03	327043	327643	YCR100C	1	-
chr03	328317	328867	YCR101C	1	-
chr04	462261	462861	YDL001W	1	+
chr04	459930	461037	YDL002C	1	-
chr04	459369	460007	YDL003W	1	+
chr04	456622	457223	YDL004W	1	+
chr04	454264	454865	YDL005C	1	-
chr04	453752	454353	YDL006W	1	+
chr04	449090	450344	YDL007C-A	1	-
chr04	452021	452988	YDL007W	1	+
chr04	447158	448247	YDL008W	1	+
chr04	446559	446913	YDL009C	1	-
chr04	445993	446974	YDL010W	1	+
chr04	445971	446295	YDL011C	1	-
chr04	444599	445183	YDL012C	1	-
chr04	444107	444708	YDL013W	1	+
chr04	441460	442231	YDL014W	1	+
chr04	438934	439648	YDL017W	1	+
chr04	436242	437046	YDL018C	1	-
chr04	431174	433977	YDL019C	1	-
chr04	428671	429746	YDL020C	1	-
chr04	428031	428942	YDL021W	1	+
chr04	426183	427320	YDL022W	1	+
chr04	424718	425319	YDL023C	1	-
chr04	421777	422463	YDL024C	1	-
chr04	418812	419518	YDL025C	1	-
chr04	419082	419187	YDL025W-A	1	+
chr04	418422	419020	YDL026W	1	+
chr04	417221	417876	YDL027C	1	-
chr04	414515	415116	YDL028C	1	-
chr04	413244	414696	YDL029W	1	+
chr04	412295	412896	YDL030W	1	+
chr04	410369	410970	YDL031W	1	+
chr04	405805	406904	YDL033C	1	-
chr04	405462	405917	YDL034W	1	+
chr04	402694	403295	YDL035C	1	-
chr04	400197	401652	YDL036C	1	-
chr04	396401	397741	YDL039C	1	-
chr04	393285	393886	YDL040C	1	-
chr04	392619	393006	YDL041W	1	+
chr04	391192	391793	YDL042C	1	-
chr04	389903	390504	YDL043C	1	-
chr04	388400	389001	YDL044C	1	-
chr04	386321	387789	YDL045C	1	-
chr04	386730	387170	YDL045W-A	1	+
chr04	385864	386555	YDL046W	1	+
chr04	384676	385524	YDL047W	1	+
chr04	378972	379344	YDL050C	1	-
chr04	378808	379567	YDL051W	1	+
chr04	377119	377720	YDL052C	1	-
chr04	376037	376753	YDL053C	1	-
chr04	374269	374938	YDL054C	1	-
chr04	369913	370748	YDL055C	1	-
chr04	369375	370049	YDL056W	1	+
chr04	366392	367164	YDL057W	1	+
chr04	365101	365702	YDL058W	1	+
chr04	358450	359103	YDL059C	1	-
chr04	357995	358596	YDL060W	1	+
chr04	354866	355590	YDL061C	1	-
chr04	354514	355115	YDL062W	1	+
chr04	352571	353347	YDL063C	1	-
chr04	352030	352831	YDL064W	1	+
chr04	350695	351371	YDL065C	1	-
chr04	350113	350768	YDL066W	1	+
chr04	348530	348999	YDL067C	1	-
chr04	348054	348700	YDL068W	1	+
chr04	347268	348151	YDL069C	1	-
chr04	345578	347761	YDL070W	1	+
chr04	345172	345595	YDL071C	1	-
chr04	344292	344893	YDL072C	1	-
chr04	343573	344262	YDL073W	1	+
chr04	338500	339101	YDL074C	1	-
chr04	336936	337619	YDL075W	1	+
chr04	335031	335732	YDL076C	1	-
chr04	331461	332099	YDL077C	1	-
chr04	329730	330429	YDL078C	1	-
chr04	327403	329202	YDL079C	1	-
chr04	325071	325672	YDL080C	1	-
chr04	323786	324748	YDL081C	1	-
chr04	323402	324623	YDL082W	1	+
chr04	321009	321980	YDL083C	1	-
chr04	320640	321588	YDL084W	1	+
chr04	316734	317309	YDL085C-A	1	-
chr04	318873	319594	YDL085W	1	+
chr04	315981	316673	YDL086C-A	1	-
chr04	316278	317044	YDL086W	1	+
chr04	314636	315237	YDL087C	1	-
chr04	312846	313515	YDL088C	1	-
chr04	312321	313017	YDL089W	1	+
chr04	309473	310164	YDL090C	1	-
chr04	307881	308482	YDL091C	1	-
chr04	307356	307953	YDL092W	1	+
chr04	306405	307006	YDL093W	1	+
chr04	304041	304574	YDL094C	1	-
chr04	303161	304300	YDL095W	1	+
chr04	299876	300477	YDL097C	1	-
chr04	299019	299620	YDL098C	1	-
chr04	298497	299098	YDL099W	1	+
chr04	296546	297227	YDL100C	1	-
chr04	294689	295379	YDL101C	1	-
chr04	294273	294961	YDL102W	1	+
chr04	289522	290207	YDL103C	1	-
chr04	288093	288872	YDL104C	1	-
chr04	288206	288807	YDL105W	1	+
chr04	284559	285303	YDL106C	1	-
chr04	284038	284713	YDL107W	1	+
chr04	282741	283342	YDL108W	1	+
chr04	277838	278439	YDL111C	1	-
chr04	277285	277924	YDL112W	1	+
chr04	271100	272568	YDL113C	1	-
chr04	270552	271327	YDL114W	1	+
chr04	269522	269665	YDL114W-A	1	+
chr04	268490	269091	YDL115C	1	-
chr04	267805	268406	YDL116W	1	+
chr04	265354	265955	YDL117W	1	+
chr04	261891	262469	YDL118W	1	+
chr04	261126	261727	YDL119C	1	-
chr04	260500	261193	YDL120W	1	+
chr04	259396	260194	YDL121C	1	-
chr04	257927	259636	YDL122W	1	+
chr04	255951	256916	YDL123W	1	+
chr04	255254	255855	YDL124W	1	+
chr04	253447	254201	YDL125C	1	-
chr04	250678	253299	YDL126C	1	-
chr04	250016	250869	YDL127W	1	+
chr04	248076	248677	YDL128W	1	+
chr04	246316	246917	YDL129W	1	+
chr04	244622	245313	YDL130W	1	+
chr04	243713	244309	YDL130W-A	1	+
chr04	242814	243512	YDL131W	1	+
chr04	240869	241521	YDL132W	1	+
chr04	235521	236452	YDL133C-A	1	-
chr04	237810	238468	YDL133W	1	+
chr04	234179	234780	YDL134C	1	-
chr04	232636	233817	YDL135C	1	-
chr04	232441	233084	YDL136W	1	+
chr04	231152	231944	YDL137W	1	+
chr04	229757	231114	YDL138W	1	+
chr04	225913	226514	YDL139C	1	-
chr04	219906	225117	YDL140C	1	-
chr04	218726	220025	YDL141W	1	+
chr04	216235	216927	YDL142C	1	-
chr04	215700	216369	YDL143W	1	+
chr04	213168	213816	YDL144C	1	-
chr04	209054	209815	YDL145C	1	-
chr04	208184	208994	YDL146W	1	+
chr04	206456	207057	YDL147W	1	+
chr04	202520	203203	YDL148C	1	-
chr04	201738	202767	YDL149W	1	+
chr04	198737	199338	YDL150W	1	+
chr04	197955	198550	YDL151C	1	-
chr04	195623	196382	YDL153C	1	-
chr04	194399	195859	YDL154W	1	+
chr04	191533	192835	YDL155W	1	+
chr04	190543	191143	YDL156W	1	+
chr04	188211	188812	YDL159W	1	+
chr04	184428	185489	YDL160C	1	-
chr04	183846	184279	YDL160C-A	1	-
chr04	183239	183840	YDL161W	1	+
chr04	179481	180216	YDL164C	1	-
chr04	178961	179562	YDL165W	1	+
chr04	178042	178643	YDL166C	1	-
chr04	175470	177173	YDL167C	1	-
chr04	174877	175628	YDL168W	1	+
chr04	172656	173257	YDL169C	1	-
chr04	172024	172721	YDL170W	1	+
chr04	163831	164431	YDL171C	1	-
chr04	162325	163759	YDL172C	1	-
chr04	163095	163858	YDL173W	1	+
chr04	160400	161001	YDL174C	1	-
chr04	158938	159816	YDL175C	1	-
chr04	158409	159010	YDL176W	1	+
chr04	155791	156392	YDL177C	1	-
chr04	155259	155860	YDL178W	1	+
chr04	153375	154032	YDL179W	1	+
chr04	151710	152433	YDL180W	1	+
chr04	149840	150506	YDL181W	1	+
chr04	148964	149565	YDL182W	1	+
chr04	145485	146140	YDL183C	1	-
chr04	144708	145255	YDL184C	1	-
chr04	142395	142945	YDL185C-A	1	-
chr04	144257	145246	YDL185W	1	+
chr04	141728	142637	YDL186W	1	+
chr04	141621	141951	YDL187C	1	-
chr04	139822	140532	YDL188C	1	-
chr04	139198	139799	YDL189W	1	+
chr04	134226	135215	YDL190C	1	-
chr04	134127	134728	YDL191W	1	+
chr04	132443	133044	YDL192W	1	+
chr04	131513	132182	YDL193W	1	+
chr04	129785	130507	YDL194W	1	+
chr04	126650	127251	YDL195W	1	+
chr04	120675	121515	YDL197C	1	-
chr04	119474	120205	YDL198C	1	-
chr04	117241	117842	YDL199C	1	-
chr04	116503	117104	YDL200C	1	-
chr04	115981	116582	YDL201W	1	+
chr04	114794	115448	YDL202W	1	+
chr04	111888	112580	YDL203C	1	-
chr04	111443	112044	YDL204W	1	+
chr04	108541	109189	YDL205C	1	-
chr04	107967	108568	YDL206W	1	+
chr04	105421	106022	YDL207W	1	+
chr04	103560	104185	YDL208W	1	+
chr04	102064	102712	YDL209C	1	-
chr04	101554	102155	YDL210W	1	+
chr04	94678	95521	YDL211C	1	-
chr04	94347	94948	YDL212W	1	+
chr04	92968	93569	YDL213C	1	-
chr04	90076	90677	YDL214C	1	-
chr04	86241	89060	YDL215C	1	-
chr04	84619	85256	YDL216C	1	-
chr04	83348	84335	YDL217C	1	-
chr04	82844	83445	YDL218W	1	+
chr04	81010	81808	YDL219W	1	+
chr04	77624	78225	YDL220C	1	-
chr04	77773	78331	YDL221W	1	+
chr04	76248	77061	YDL222C	1	-
chr04	72718	73489	YDL223C	1	-
chr04	69700	70619	YDL224C	1	-
chr04	69372	70121	YDL225W	1	+
chr04	66665	67436	YDL226C	1	-
chr04	56467	57068	YDL229W	1	+
chr04	54228	55078	YDL230W	1	+
chr04	49775	51473	YDL231C	1	-
chr04	49530	49948	YDL232W	1	+
chr04	48768	49404	YDL233W	1	+
chr04	45145	45830	YDL234C	1	-
chr04	44337	44938	YDL235C	1	-
chr04	43824	44425	YDL236W	1	+
chr04	42371	43169	YDL237W	1	+
chr04	39977	40578	YDL238C	1	-
chr04	37074	37940	YDL239C	1	-
chr04	33533	33671	YDL240C-A	1	-
chr04	36577	37709	YDL240W	1	+
chr04	31721	32843	YDL241W	1	+
chr04	28540	29141	YDL243C	1	-
chr13	630	1231	YDL248W	1	+
chr04	463636	464237	YDR001C	1	-
chr04	466655	467439	YDR002W	1	+
chr04	469637	470292	YDR004W	1	+
chr04	470029	470846	YDR005C	1	-
chr04	471936	472823	YDR006C	1	-
chr04	475439	476358	YDR007W	1	+
chr04	474765	476086	YDR008C	1	-
chr04	477902	479160	YDR009W	1	+
chr04	478541	478895	YDR010C	1	-
chr04	481556	484117	YDR011W	1	+
chr04	485327	486531	YDR012W	1	+
chr04	486782	487383	YDR013W	1	+
chr04	489248	490125	YDR014W	1	+
chr04	491322	492628	YDR014W-A	1	+
chr04	491485	491725	YDR015C	1	-
chr04	491818	492301	YDR016C	1	-
chr04	498935	499536	YDR020C	1	-
chr04	500979	501623	YDR021W	1	+
chr04	501498	502099	YDR022C	1	-
chr04	503842	504443	YDR023W	1	+
chr04	504521	504929	YDR024W	1	+
chr04	505021	505921	YDR025W	1	+
chr04	505403	506570	YDR026C	1	-
chr04	508071	509429	YDR027C	1	-
chr04	511064	511919	YDR028C	1	-
chr04	514605	515206	YDR029W	1	+
chr04	515116	515807	YDR030C	1	-
chr04	516973	517514	YDR031W	1	+
chr04	517362	518047	YDR032C	1	-
chr04	522224	523050	YDR033W	1	+
chr04	522875	524949	YDR034C	1	-
chr04	528244	528804	YDR034W-B	1	+
chr04	529353	530102	YDR035W	1	+
chr04	529829	530729	YDR036C	1	-
chr04	532434	534779	YDR037W	1	+
chr04	534211	536705	YDR040C	1	-
chr04	539275	540316	YDR041W	1	+
chr04	539250	540502	YDR042C	1	-
chr04	541850	542451	YDR043C	1	-
chr04	546335	546936	YDR044W	1	+
chr04	546865	547526	YDR045C	1	-
chr04	547715	548479	YDR046C	1	-
chr04	551610	552211	YDR047W	1	+
chr04	552085	552568	YDR048C	1	-
chr04	553819	555191	YDR049W	1	+
chr04	554806	555673	YDR050C	1	-
chr04	556163	556764	YDR051C	1	-
chr04	557438	558039	YDR052C	1	-
chr04	559419	559912	YDR053W	1	+
chr04	560134	561194	YDR054C	1	-
chr04	563576	564247	YDR055W	1	+
chr04	564027	564738	YDR056C	1	-
chr04	566202	566803	YDR057W	1	+
chr04	566736	567865	YDR058C	1	-
chr04	568268	568869	YDR059C	1	-
chr04	569759	573300	YDR060W	1	+
chr04	574474	575075	YDR061W	1	+
chr04	577008	577609	YDR062W	1	+
chr04	577742	578343	YDR063W	1	+
chr04	579092	579693	YDR064W	1	+
chr04	580755	581526	YDR065W	1	+
chr04	580962	581563	YDR066C	1	-
chr04	581866	582516	YDR067C	1	-
chr04	583321	583999	YDR068W	1	+
chr04	583819	584420	YDR069C	1	-
chr04	587126	587611	YDR070C	1	-
chr04	587924	588525	YDR071C	1	-
chr04	588846	589447	YDR072C	1	-
chr04	591461	592340	YDR073W	1	+
chr04	595399	596000	YDR074W	1	+
chr04	596759	597389	YDR075W	1	+
chr04	599948	601236	YDR077W	1	+
chr04	600867	601737	YDR078C	1	-
chr04	602477	602968	YDR079C-A	1	-
chr04	602127	602692	YDR079W	1	+
chr04	605548	606656	YDR080W	1	+
chr04	606165	608815	YDR081C	1	-
chr04	610571	611172	YDR082W	1	+
chr04	611797	612441	YDR083W	1	+
chr04	612259	612967	YDR084C	1	-
chr04	613241	613891	YDR085C	1	-
chr04	615322	616378	YDR086C	1	-
chr04	616436	617402	YDR087C	1	-
chr04	617431	618031	YDR088C	1	-
chr04	623308	623909	YDR089W	1	+
chr04	623745	624648	YDR090C	1	-
chr04	625460	626652	YDR091C	1	-
chr04	629047	629936	YDR092W	1	+
chr04	635074	635485	YDR095C	1	-
chr04	638325	638996	YDR096W	1	+
chr04	638836	639608	YDR097C	1	-
chr04	642888	643684	YDR098C	1	-
chr04	646864	647790	YDR099W	1	+
chr04	647997	648701	YDR100W	1	+
chr04	648575	649176	YDR101C	1	-
chr04	653559	654160	YDR103W	1	+
chr04	654031	654738	YDR104C	1	-
chr04	658267	659703	YDR105C	1	-
chr04	660308	660909	YDR106W	1	+
chr04	661484	662085	YDR107C	1	-
chr04	665513	666114	YDR108W	1	+
chr04	666015	666670	YDR109C	1	-
chr04	670064	670665	YDR110W	1	+
chr04	670530	672399	YDR111C	1	-
chr04	672536	673137	YDR112W	1	+
chr04	673051	673652	YDR113C	1	-
chr04	674564	674867	YDR114C	1	-
chr04	674815	675345	YDR115W	1	+
chr04	675243	675844	YDR116C	1	-
chr04	676516	677738	YDR117C	1	-
chr04	681111	683232	YDR119W	1	+
chr04	683619	684113	YDR119W-A	1	+
chr04	683783	684554	YDR120C	1	-
chr04	686337	686938	YDR121W	1	+
chr04	690087	690688	YDR122W	1	+
chr04	690456	691193	YDR123C	1	-
chr04	693346	693946	YDR124W	1	+
chr04	696300	696900	YDR126W	1	+
chr04	696967	701960	YDR127W	1	+
chr04	705182	706106	YDR128W	1	+
chr04	705849	706450	YDR129C	1	-
chr04	708116	708901	YDR130C	1	-
chr04	709379	709980	YDR131C	1	-
chr04	711355	711956	YDR132C	1	-
chr04	713303	714385	YDR133C	1	-
chr04	715471	716182	YDR135C	1	-
chr04	722459	723060	YDR137W	1	+
chr04	725508	726180	YDR138W	1	+
chr04	726109	726596	YDR139C	1	-
chr04	726974	727575	YDR140W	1	+
chr04	727296	728096	YDR141C	1	-
chr04	732863	733651	YDR142C	1	-
chr04	734494	735095	YDR143C	1	-
chr04	736826	737472	YDR144C	1	-
chr04	740564	741205	YDR145W	1	+
chr04	741107	742718	YDR146C	1	-
chr04	745215	746372	YDR147W	1	+
chr04	746006	746806	YDR148C	1	-
chr04	747776	748377	YDR149C	1	-
chr04	749314	757196	YDR150W	1	+
chr04	756642	757243	YDR151C	1	-
chr04	758635	759236	YDR152W	1	+
chr04	759152	759873	YDR153C	1	-
chr04	767882	768513	YDR159W	1	+
chr04	768754	771446	YDR160W	1	+
chr04	771905	773018	YDR161W	1	+
chr04	772821	773422	YDR162C	1	-
chr04	774047	774625	YDR163W	1	+
chr04	774551	775152	YDR164C	1	-
chr04	778317	778918	YDR165W	1	+
chr04	778755	779432	YDR166C	1	-
chr04	782213	782814	YDR167W	1	+
chr04	783915	784808	YDR168W	1	+
chr04	784493	785533	YDR169C	1	-
chr04	788617	789218	YDR170C	1	-
chr04	797758	798585	YDR171W	1	+
chr04	800608	801339	YDR172W	1	+
chr04	801162	801800	YDR173C	1	-
chr04	803112	803860	YDR174W	1	+
chr04	803636	804446	YDR175C	1	-
chr04	806773	807374	YDR176W	1	+
chr04	807699	808411	YDR177W	1	+
chr04	808661	809473	YDR178W	1	+
chr04	809093	809961	YDR179C	1	-
chr04	811046	811647	YDR179W-A	1	+
chr04	814005	816601	YDR180W	1	+
chr04	816496	817301	YDR181C	1	-
chr04	819282	819941	YDR182W	1	+
chr04	819951	820227	YDR182W-A	1	+
chr04	820499	821291	YDR183W	1	+
chr04	822531	823132	YDR185C	1	-
chr04	823540	824141	YDR186C	1	-
chr04	828379	829033	YDR188W	1	+
chr04	830709	831310	YDR189W	1	+
chr04	831123	831919	YDR190C	1	-
chr04	833754	834354	YDR191W	1	+
chr04	834292	834893	YDR192C	1	-
chr04	836063	836692	YDR193W	1	+
chr04	836599	837200	YDR194C	1	-
chr04	838870	839340	YDR194W-A	1	+
chr04	840486	841087	YDR195W	1	+
chr04	840914	841583	YDR196C	1	-
chr04	842637	843238	YDR197W	1	+
chr04	843299	843899	YDR198C	1	-
chr04	844965	845331	YDR199W	1	+
chr04	844936	845828	YDR200C	1	-
chr04	847068	847828	YDR201W	1	+
chr04	847554	848250	YDR202C	1	-
chr04	848472	848790	YDR203W	1	+
chr04	849168	850068	YDR204W	1	+
chr04	851727	852371	YDR205W	1	+
chr04	854973	855923	YDR206W	1	+
chr04	855607	856456	YDR207C	1	-
chr04	860881	861536	YDR208W	1	+
chr04	861892	862483	YDR209C	1	-
chr04	861896	862560	YDR210W	1	+
chr04	865391	865992	YDR211W	1	+
chr04	867366	867967	YDR212W	1	+
chr04	871108	871708	YDR213W	1	+
chr04	872389	872990	YDR214W	1	+
chr04	873057	873471	YDR215C	1	-
chr04	877654	878543	YDR216W	1	+
chr04	878122	878723	YDR217C	1	-
chr04	882685	884018	YDR218C	1	-
chr04	884217	885186	YDR219C	1	-
chr04	887879	888933	YDR221W	1	+
chr04	889814	890415	YDR222W	1	+
chr04	891059	893437	YDR223W	1	+
chr04	893158	893707	YDR224C	1	-
chr04	894426	895043	YDR225W	1	+
chr04	895643	896312	YDR226W	1	+
chr04	900301	900902	YDR227W	1	+
chr04	900684	901432	YDR228C	1	-
chr04	904579	905180	YDR229W	1	+
chr04	905200	905548	YDR230W	1	+
chr04	905040	905769	YDR231C	1	-
chr04	907055	908248	YDR232W	1	+
chr04	908146	908937	YDR233C	1	-
chr04	911682	912283	YDR234W	1	+
chr04	913280	914190	YDR235W	1	+
chr04	914102	914703	YDR236C	1	-
chr04	915988	916751	YDR237W	1	+
chr04	916511	917266	YDR238C	1	-
chr04	919953	922141	YDR239C	1	-
chr04	922583	923184	YDR240C	1	-
chr04	926570	927221	YDR242W	1	+
chr04	927121	927722	YDR243C	1	-
chr04	930530	931223	YDR244W	1	+
chr04	932159	932760	YDR245W	1	+
chr04	933056	934321	YDR246W	1	+
chr04	935768	936369	YDR247W	1	+
chr04	936238	936891	YDR248C	1	-
chr04	937189	937790	YDR249C	1	-
chr04	941238	941867	YDR251W	1	+
chr04	942035	943150	YDR252W	1	+
chr04	942532	943133	YDR253C	1	-
chr04	945039	946017	YDR254W	1	+
chr04	944218	945513	YDR255C	1	-
chr04	946643	947785	YDR256C	1	-
chr04	948336	948937	YDR257C	1	-
chr04	950353	952510	YDR258C	1	-
chr04	952949	953755	YDR259C	1	-
chr04	954795	955658	YDR260C	1	-
chr04	956051	956652	YDR261C	1	-
chr04	968561	969451	YDR262W	1	+
chr04	968810	969811	YDR263C	1	-
chr04	970777	972103	YDR264C	1	-
chr04	974477	975078	YDR265W	1	+
chr04	974992	975911	YDR266C	1	-
chr04	977365	977966	YDR267C	1	-
chr04	979658	980259	YDR268W	1	+
chr04	980675	980999	YDR269C	1	-
chr04	983179	983780	YDR270W	1	+
chr04	983405	983777	YDR271C	1	-
chr04	984352	984953	YDR272W	1	+
chr04	985253	987243	YDR273W	1	+
chr04	985638	986942	YDR274C	1	-
chr04	987701	988654	YDR275W	1	+
chr04	988061	988747	YDR276C	1	-
chr04	989180	989869	YDR277C	1	-
chr04	994927	995598	YDR279W	1	+
chr04	996248	997156	YDR280W	1	+
chr04	996759	997443	YDR281C	1	-
chr04	998175	998776	YDR282C	1	-
chr04	999636	1000283	YDR283C	1	-
chr04	1005197	1005798	YDR284C	1	-
chr04	1009344	1009945	YDR285W	1	+
chr04	1009848	1010349	YDR286C	1	-
chr04	1011094	1011695	YDR287W	1	+
chr04	1012287	1013001	YDR288W	1	+
chr04	1012806	1013532	YDR289C	1	-
chr04	1016890	1017894	YDR291W	1	+
chr04	1017798	1018399	YDR292C	1	-
chr04	1020044	1022228	YDR293C	1	-
chr04	1025135	1025736	YDR294C	1	-
chr04	1027267	1027868	YDR295C	1	-
chr04	1030109	1030710	YDR296W	1	+
chr04	1031817	1032870	YDR297W	1	+
chr04	1032706	1033438	YDR298C	1	-
chr04	1035432	1036033	YDR299W	1	+
chr04	1036101	1036702	YDR300C	1	-
chr04	1041630	1042269	YDR301W	1	+
chr04	1042573	1043174	YDR302W	1	+
chr04	1043314	1043965	YDR303C	1	-
chr04	1046517	1047118	YDR304C	1	-
chr04	1047401	1048002	YDR305C	1	-
chr04	1048262	1049022	YDR306C	1	-
chr04	1052098	1052699	YDR307W	1	+
chr04	1052124	1053189	YDR308C	1	-
chr04	1053392	1053993	YDR309C	1	-
chr04	1055569	1056228	YDR310C	1	-
chr04	1061171	1061772	YDR311W	1	+
chr04	1063069	1063798	YDR312W	1	+
chr04	1063714	1064413	YDR313C	1	-
chr04	1064997	1065656	YDR314C	1	-
chr04	1067338	1067939	YDR315C	1	-
chr04	1068984	1069936	YDR316W	1	+
chr04	1072337	1073756	YDR317W	1	+
chr04	1074606	1075241	YDR318W	1	+
chr04	1075098	1075838	YDR319C	1	-
chr04	1076157	1076758	YDR320C	1	-
chr04	1078351	1078650	YDR320C-A	1	-
chr04	1079485	1080086	YDR321W	1	+
chr04	1081837	1082455	YDR322C-A	1	-
chr04	1081297	1082178	YDR322W	1	+
chr04	1082459	1083105	YDR323C	1	-
chr04	1084378	1084979	YDR324C	1	-
chr04	1089859	1090879	YDR325W	1	+
chr04	1090430	1091289	YDR326C	1	-
chr04	1095402	1096002	YDR327W	1	+
chr04	1095351	1095984	YDR328C	1	-
chr04	1096336	1096937	YDR329C	1	-
chr04	1098992	1099723	YDR330W	1	+
chr04	1100491	1101092	YDR331W	1	+
chr04	1102677	1103320	YDR332W	1	+
chr04	1103176	1104878	YDR333C	1	-
chr04	1110118	1110719	YDR334W	1	+
chr04	1114486	1115153	YDR335W	1	+
chr04	1115662	1116263	YDR336W	1	+
chr04	1116761	1117362	YDR337W	1	+
chr04	1117281	1118845	YDR338C	1	-
chr04	1120001	1120602	YDR339C	1	-
chr04	1127839	1128440	YDR341C	1	-
chr04	1130205	1131628	YDR342C	1	-
chr04	1132852	1133200	YDR344C	1	-
chr04	1133542	1134183	YDR345C	1	-
chr04	1137504	1138476	YDR346C	1	-
chr04	1139962	1141013	YDR347W	1	+
chr04	1140500	1141497	YDR348C	1	-
chr04	1143017	1143618	YDR349C	1	-
chr04	1146803	1147404	YDR350C	1	-
chr04	1149918	1152155	YDR351W	1	+
chr04	1153141	1153791	YDR352W	1	+
chr04	1154488	1155263	YDR353W	1	+
chr04	1155888	1156032	YDR354C-A	1	-
chr04	1156109	1156710	YDR354W	1	+
chr04	1156816	1157119	YDR355C	1	-
chr04	1159209	1160248	YDR356W	1	+
chr04	1159907	1160392	YDR357C	1	-
chr04	1162026	1162627	YDR358W	1	+
chr04	1162497	1163157	YDR359C	1	-
chr04	1165343	1165778	YDR360W	1	+
chr04	1165637	1166729	YDR361C	1	-
chr04	1167385	1168993	YDR362C	1	-
chr04	1170856	1172186	YDR363W	1	+
chr04	1172850	1173568	YDR363W-A	1	+
chr04	1173213	1173914	YDR364C	1	-
chr04	1175148	1175749	YDR365C	1	-
chr04	1177872	1178473	YDR367W	1	+
chr04	1179225	1179826	YDR368W	1	+
chr04	1179732	1180333	YDR369C	1	-
chr04	1182558	1183159	YDR370C	1	-
chr04	1185217	1185872	YDR371W	1	+
chr04	1185563	1187224	YDR372C	1	-
chr04	1187655	1188318	YDR373W	1	+
chr04	1188187	1188860	YDR374C	1	-
chr04	1189533	1190172	YDR374W-A	1	+
chr04	1189858	1190675	YDR375C	1	-
chr04	1192558	1193190	YDR376W	1	+
chr04	1193351	1194137	YDR377W	1	+
chr04	1193615	1194436	YDR378C	1	-
chr04	1197956	1198445	YDR379C-A	1	-
chr04	1197481	1198082	YDR379W	1	+
chr04	1199156	1201059	YDR380W	1	+
chr04	1202187	1203627	YDR381C-A	1	-
chr04	1202282	1203160	YDR381W	1	+
chr04	1204227	1204773	YDR382W	1	+
chr04	1204320	1205534	YDR383C	1	-
chr04	1205843	1206527	YDR384C	1	-
chr04	1210028	1210703	YDR385W	1	+
chr04	1212276	1212877	YDR386W	1	+
chr04	1212803	1213404	YDR387C	1	-
chr04	1215114	1216520	YDR388W	1	+
chr04	1218566	1219521	YDR389W	1	+
chr04	1219646	1220247	YDR390C	1	-
chr04	1221906	1222639	YDR391C	1	-
chr04	1224002	1224659	YDR392W	1	+
chr04	1225547	1226148	YDR393W	1	+
chr04	1227217	1227882	YDR394W	1	+
chr04	1230418	1231019	YDR395W	1	+
chr04	1231591	1232227	YDR396W	1	+
chr04	1230949	1231542	YDR397C	1	-
chr04	1233692	1234293	YDR398W	1	+
chr04	1235009	1235679	YDR399W	1	+
chr04	1236929	1237530	YDR402C	1	-
chr04	1240488	1241290	YDR403W	1	+
chr04	1241252	1241853	YDR404C	1	-
chr04	1242730	1243331	YDR405W	1	+
chr04	1245553	1248692	YDR406W	1	+
chr04	1248595	1249369	YDR407C	1	-
chr04	1252814	1253561	YDR408C	1	-
chr04	1256418	1257132	YDR409W	1	+
chr04	1257073	1257726	YDR410C	1	-
chr04	1258078	1258679	YDR411C	1	-
chr04	1259739	1260340	YDR412W	1	+
chr04	1259610	1260186	YDR413C	1	-
chr04	1260219	1260858	YDR414C	1	-
chr04	1261501	1262645	YDR415C	1	-
chr04	1265226	1265827	YDR416W	1	+
chr04	1266335	1266707	YDR417C	1	-
chr04	1266396	1266991	YDR418W	1	+
chr04	1269522	1270123	YDR419W	1	+
chr04	1275785	1276386	YDR420W	1	+
chr04	1277591	1279694	YDR421W	1	+
chr04	1283904	1284409	YDR424C	1	-
chr04	1286014	1286615	YDR425W	1	+
chr04	1287454	1288055	YDR427W	1	+
chr04	1287777	1288617	YDR428C	1	-
chr04	1288889	1289528	YDR429C	1	-
chr04	1289978	1292465	YDR430C	1	-
chr04	1296922	1297523	YDR434W	1	+
chr04	1297361	1298054	YDR435C	1	-
chr04	1300337	1301680	YDR436W	1	+
chr04	1301927	1302527	YDR437W	1	+
chr04	1303147	1304055	YDR438W	1	+
chr04	1304794	1305479	YDR439W	1	+
chr04	1308285	1309078	YDR440W	1	+
chr04	1308815	1309528	YDR441C	1	-
chr04	1310224	1310617	YDR442W	1	+
chr04	1309705	1310517	YDR443C	1	-
chr04	1316372	1316973	YDR444W	1	+
chr04	1316753	1317159	YDR445C	1	-
chr04	1318338	1319256	YDR446W	1	+
chr04	1318828	1319543	YDR447C	1	-
chr04	1321146	1321746	YDR448W	1	+
chr04	1321619	1323176	YDR449C	1	-
chr04	1324169	1325273	YDR450W	1	+
chr04	1324627	1325783	YDR451C	1	-
chr04	1328564	1329293	YDR452W	1	+
chr04	1328446	1329872	YDR453C	1	-
chr04	1330381	1330982	YDR454C	1	-
chr04	1331594	1331903	YDR455C	1	-
chr04	1332259	1333715	YDR456W	1	+
chr04	1335133	1343985	YDR457W	1	+
chr04	1343776	1344783	YDR458C	1	-
chr04	1346357	1347032	YDR459C	1	-
chr04	1348494	1349095	YDR460W	1	+
chr04	1349013	1350013	YDR461C-A	1	-
chr04	1349384	1349784	YDR461W	1	+
chr04	1350272	1350873	YDR462W	1	+
chr04	1352173	1352817	YDR463W	1	+
chr04	1356728	1356917	YDR464C-A	1	-
chr04	1356905	1357641	YDR464W	1	+
chr04	1357420	1358300	YDR465C	1	-
chr04	1361440	1362217	YDR466W	1	+
chr04	1361819	1362146	YDR467C	1	-
chr04	1362164	1362765	YDR468C	1	-
chr04	1363247	1364057	YDR469W	1	+
chr04	1363765	1364366	YDR470C	1	-
chr04	1366324	1366925	YDR471W	1	+
chr04	1367937	1368581	YDR472W	1	+
chr04	1368449	1369050	YDR473C	1	-
chr04	1371589	1372236	YDR475C	1	-
chr04	1374487	1375088	YDR476C	1	-
chr04	1378059	1378660	YDR477W	1	+
chr04	1378876	1379669	YDR478W	1	+
chr04	1379362	1381111	YDR479C	1	-
chr04	1382180	1382842	YDR480W	1	+
chr04	1382678	1383314	YDR481C	1	-
chr04	1384515	1385156	YDR482C	1	-
chr04	1386229	1386830	YDR483W	1	+
chr04	1388392	1389073	YDR484W	1	+
chr04	1388915	1389601	YDR485C	1	-
chr04	1391543	1392233	YDR486C	1	-
chr04	1392492	1393093	YDR487C	1	-
chr04	1395623	1396224	YDR489W	1	+
chr04	1395640	1396722	YDR490C	1	-
chr04	1398803	1399238	YDR491C	1	-
chr04	1399613	1400214	YDR492W	1	+
chr04	1400378	1401030	YDR493W	1	+
chr04	1401735	1402336	YDR494W	1	+
chr04	1402208	1402860	YDR495C	1	-
chr04	1405554	1406202	YDR496C	1	-
chr04	1407800	1408486	YDR497C	1	-
chr04	1410039	1410640	YDR498C	1	-
chr04	1413968	1414569	YDR499W	1	+
chr04	1414382	1415091	YDR500C	1	-
chr04	1416854	1417629	YDR501W	1	+
chr04	1417393	1418227	YDR502C	1	-
chr04	1419207	1419856	YDR503C	1	-
chr04	1420463	1421073	YDR504C	1	-
chr04	1421073	1423431	YDR505C	1	-
chr04	1423680	1424281	YDR506C	1	-
chr04	1426090	1427160	YDR507C	1	-
chr04	1430644	1432973	YDR508C	1	-
chr04	1434027	1434207	YDR510C-A	1	-
chr04	1433726	1434294	YDR510W	1	+
chr04	1434406	1434885	YDR511W	1	+
chr04	1434797	1435398	YDR512C	1	-
chr04	1435413	1435949	YDR513W	1	+
chr04	1435851	1436452	YDR514C	1	-
chr04	1438662	1439501	YDR515W	1	+
chr04	1439196	1440968	YDR516C	1	-
chr04	1442253	1442854	YDR517W	1	+
chr04	1444032	1444633	YDR518W	1	+
chr04	1444866	1445467	YDR519W	1	+
chr04	1445362	1445963	YDR520C	1	-
chr04	1447673	1448587	YDR521W	1	+
chr04	1448036	1448979	YDR522C	1	-
chr04	1449850	1450949	YDR523C	1	-
chr04	1451626	1453367	YDR524C	1	-
chr04	1454242	1454405	YDR524C-A	1	-
chr04	1453647	1454237	YDR524C-B	1	-
chr04	1453692	1454242	YDR524W-C	1	+
chr04	1454319	1454730	YDR525W	1	+
chr04	1454933	1455472	YDR525W-A	1	+
chr04	1455040	1455958	YDR526C	1	-
chr04	1456302	1456903	YDR527W	1	+
chr04	1459761	1460692	YDR528W	1	+
chr04	1460259	1461000	YDR529C	1	-
chr04	1461060	1461732	YDR530C	1	-
chr04	1463214	1463902	YDR531W	1	+
chr04	1463738	1464339	YDR532C	1	-
chr04	1465684	1466385	YDR533C	1	-
chr04	1470826	1471426	YDR535C	1	-
chr04	1473477	1474078	YDR536W	1	+
chr04	1475041	1475641	YDR537C	1	-
chr04	1475487	1476088	YDR538W	1	+
chr04	1477285	1478167	YDR539W	1	+
chr04	1481055	1481771	YDR540C	1	-
chr04	1483814	1484414	YDR541C	1	-
chr05	155219	155820	YEL001C	1	-
chr05	153589	154263	YEL002C	1	-
chr05	153242	153739	YEL003W	1	+
chr05	152424	153025	YEL004W	1	+
chr05	150671	151455	YEL005C	1	-
chr05	149910	150748	YEL006W	1	+
chr05	146919	149071	YEL007W	1	+
chr05	145522	145903	YEL008W	1	+
chr05	143782	145332	YEL009C	1	-
chr05	140611	141543	YEL009C-A	1	-
chr05	141828	142429	YEL010W	1	+
chr05	139272	140690	YEL011W	1	+
chr05	137400	138001	YEL012W	1	+
chr05	135467	136343	YEL013W	1	+
chr05	133577	133940	YEL014C	1	-
chr05	133074	133780	YEL015W	1	+
chr05	129866	131399	YEL016C	1	-
chr05	127669	128270	YEL017C-A	1	-
chr05	129495	130096	YEL017W	1	+
chr05	126795	127329	YEL018C-A	1	-
chr05	127157	128063	YEL018W	1	+
chr05	125695	126296	YEL019C	1	-
chr05	123856	124457	YEL020C	1	-
chr05	121238	121971	YEL020C-B	1	-
chr05	121801	122155	YEL020W-A	1	+
chr05	114830	121616	YEL021W	1	+
chr05	113939	114776	YEL022W	1	+
chr05	106560	107967	YEL023C	1	-
chr05	106367	107518	YEL024W	1	+
chr05	100835	104843	YEL025C	1	-
chr05	100496	101097	YEL026W	1	+
chr05	99563	99937	YEL027W	1	+
chr05	98133	98734	YEL028W	1	+
chr05	95277	96044	YEL029C	1	-
chr05	92536	93264	YEL030C-A	1	-
chr05	94703	95638	YEL030W	1	+
chr05	89673	92749	YEL031W	1	+
chr05	84965	85566	YEL032C-A	1	-
chr05	88090	88762	YEL032W	1	+
chr05	84308	84911	YEL034C-A	1	-
chr05	84371	85062	YEL034W	1	+
chr05	83740	84241	YEL035C	1	-
chr05	81691	82292	YEL036C	1	-
chr05	79965	80566	YEL037C	1	-
chr05	79340	80199	YEL038W	1	+
chr05	78263	78808	YEL039C	1	-
chr05	70789	72337	YEL040W	1	+
chr05	69861	70586	YEL041W	1	+
chr05	67640	68680	YEL042W	1	+
chr05	65614	66215	YEL043W	1	+
chr05	62487	63088	YEL044W	1	+
chr05	58093	58694	YEL047C	1	-
chr05	56923	57524	YEL048C	1	-
chr05	56508	57002	YEL049W	1	+
chr05	52643	53347	YEL050C	1	-
chr05	52669	52861	YEL050W-A	1	+
chr05	51775	52478	YEL051W	1	+
chr05	50661	51295	YEL052W	1	+
chr05	46940	47541	YEL053C	1	-
chr05	46032	46380	YEL053W-A	1	+
chr05	45606	46343	YEL054C	1	-
chr05	41409	42155	YEL055C	1	-
chr05	40966	41673	YEL056W	1	+
chr05	38041	38642	YEL057C	1	-
chr05	37528	38283	YEL058W	1	+
chr05	35480	35887	YEL059C-A	1	-
chr05	32952	33742	YEL060C	1	-
chr05	29444	30190	YEL061C	1	-
chr05	28929	29530	YEL062W	1	+
chr05	24542	25288	YEL063C	1	-
chr05	22470	23418	YEL064C	1	-
chr05	22105	22753	YEL065W	1	+
chr05	19851	20452	YEL066W	1	+
chr05	19442	19907	YEL067C	1	-
chr05	18539	19236	YEL068C	1	-
chr13	894488	895530	YEL071W	1	-
chr13	897682	898356	YEL072W	1	-
chr13	903993	904594	YEL073C	1	-
chr05	158349	161094	YER001W	1	+
chr05	161980	162751	YER002W	1	+
chr05	162477	163248	YER003C	1	-
chr05	164924	165525	YER004W	1	+
chr05	166970	167571	YER005W	1	+
chr05	169040	169641	YER006C-A	1	-
chr05	168545	169326	YER006W	1	+
chr05	171056	171736	YER007C-A	1	-
chr05	170556	171229	YER007W	1	+
chr05	172279	173290	YER008C	1	-
chr05	177087	177660	YER009W	1	+
chr05	177527	178128	YER010C	1	-
chr05	180446	181125	YER011W	1	+
chr05	183268	183869	YER012W	1	+
chr05	187050	187698	YER013W	1	+
chr05	189033	189633	YER014C-A	1	-
chr05	188968	189635	YER014W	1	+
chr05	191735	192336	YER015W	1	+
chr05	194131	194732	YER016W	1	+
chr05	194672	195273	YER017C	1	-
chr05	197187	198023	YER018C	1	-
chr05	199456	199891	YER019C-A	1	-
chr05	199003	199604	YER019W	1	+
chr05	201261	201979	YER020W	1	+
chr05	203323	203924	YER021W	1	+
chr05	205661	206262	YER022W	1	+
chr05	206121	207015	YER023C-A	1	-
chr05	206686	207432	YER023W	1	+
chr05	207728	210341	YER024W	1	+
chr05	211777	212725	YER025W	1	+
chr05	212268	213733	YER026C	1	-
chr05	214365	215180	YER027C	1	-
chr05	216251	216852	YER028C	1	-
chr05	218101	218762	YER029C	1	-
chr05	219039	219714	YER030W	1	+
chr05	219548	220149	YER031C	1	-
chr05	222972	223573	YER032W	1	+
chr05	223444	224095	YER033C	1	-
chr05	228096	229475	YER036C	1	-
chr05	232094	232695	YER037W	1	+
chr05	231960	233189	YER038C	1	-
chr05	234070	234451	YER038W-A	1	+
chr05	233897	234538	YER039C	1	-
chr05	237266	237867	YER040W	1	+
chr05	239920	240521	YER041W	1	+
chr05	240576	241272	YER042W	1	+
chr05	241158	241759	YER043C	1	-
chr05	245535	246136	YER045C	1	-
chr05	248678	249255	YER046W	1	+
chr05	249285	249623	YER046W-A	1	+
chr05	249104	249941	YER047C	1	-
chr05	252514	253115	YER048C	1	-
chr05	255925	256608	YER048W-A	1	+
chr05	258430	259031	YER049W	1	+
chr05	259136	259737	YER050C	1	-
chr05	260776	261617	YER051W	1	+
chr05	261420	262139	YER052C	1	-
chr05	263858	264496	YER053C	1	-
chr05	270081	270725	YER055C	1	-
chr05	271671	272272	YER056C	1	-
chr05	274135	275213	YER056C-A	1	-
chr05	275921	276425	YER057C	1	-
chr05	277019	277494	YER058W	1	+
chr05	278629	279230	YER059W	1	+
chr05	280913	281514	YER060W	1	+
chr05	282830	283430	YER060W-A	1	+
chr05	283499	284100	YER061C	1	-
chr05	285022	285740	YER062C	1	-
chr05	287175	287836	YER063W	1	+
chr05	287725	288509	YER064C	1	-
chr05	290365	291750	YER065C	1	-
chr05	296114	296715	YER066C-A	1	-
chr05	297475	297799	YER067C-A	1	-
chr05	297301	297879	YER067W	1	+
chr05	300069	300670	YER068C-A	1	-
chr05	299560	300161	YER068W	1	+
chr05	302129	303356	YER069W	1	+
chr05	306339	307052	YER070W	1	+
chr05	306881	307543	YER071C	1	-
chr05	308000	309205	YER072W	1	+
chr05	310325	311095	YER073W	1	+
chr05	311924	312525	YER074W	1	+
chr05	312877	313598	YER074W-A	1	+
chr05	313298	314113	YER075C	1	-
chr05	317853	318598	YER076C	1	-
chr05	318950	319496	YER076W-A	1	+
chr05	320031	320632	YER077C	1	-
chr05	322269	322870	YER078C	1	-
chr05	325246	325800	YER079C-A	1	-
chr05	324597	325376	YER079W	1	+
chr05	329678	330337	YER082C	1	-
chr05	331523	332298	YER083C	1	-
chr05	332628	333119	YER084W	1	+
chr05	333161	333674	YER084W-A	1	+
chr05	333044	333704	YER085C	1	-
chr05	335310	335911	YER086W	1	+
chr05	337381	337933	YER087C-A	1	-
chr05	337936	338429	YER087C-B	1	-
chr05	337331	338676	YER087W	1	+
chr05	338603	339329	YER088C	1	-
chr05	341489	343043	YER088W-B	1	+
chr05	343882	343972	YER090C-A	1	-
chr05	344536	345367	YER090W	1	+
chr05	345194	345795	YER091C	1	-
chr05	347947	348169	YER091C-A	1	-
chr05	348413	349051	YER092W	1	+
chr05	348689	349424	YER093C	1	-
chr05	353340	353959	YER093C-A	1	-
chr05	353996	354732	YER094C	1	-
chr05	356198	357106	YER095W	1	+
chr05	357440	359133	YER096W	1	+
chr05	362726	363327	YER098W	1	+
chr05	363202	363803	YER099C	1	-
chr05	364979	365580	YER100W	1	+
chr05	365439	366148	YER101C	1	-
chr05	368342	369740	YER102W	1	+
chr05	370074	371824	YER103W	1	+
chr05	372239	372991	YER104W	1	+
chr05	372830	376104	YER105C	1	-
chr05	378012	378613	YER106W	1	+
chr05	378521	379122	YER107C	1	-
chr05	379576	379897	YER107W-A	1	+
chr05	380120	380721	YER109C	1	-
chr05	383799	384400	YER110C	1	-
chr05	387620	391061	YER111C	1	-
chr05	392478	393079	YER112W	1	+
chr05	392973	393622	YER113C	1	-
chr05	395451	396149	YER114C	1	-
chr05	402296	403092	YER117W	1	+
chr05	402460	403598	YER118C	1	-
chr05	404577	405244	YER119C	1	-
chr05	406045	406416	YER119C-A	1	-
chr05	406550	407284	YER120W	1	+
chr05	407434	408011	YER121W	1	+
chr05	407050	408614	YER122C	1	-
chr05	411344	412107	YER123W	1	+
chr05	411605	412806	YER124C	1	-
chr05	415898	418532	YER125W	1	+
chr05	418091	419078	YER126C	1	-
chr05	420241	420842	YER127W	1	+
chr05	421159	421760	YER128W	1	+
chr05	425503	426104	YER129W	1	+
chr05	426023	427654	YER130C	1	-
chr05	428951	430252	YER131W	1	+
chr05	429389	430772	YER132C	1	-
chr05	438536	439512	YER133W	1	+
chr05	442038	442380	YER133W-A	1	+
chr05	441171	442568	YER134C	1	-
chr05	445800	446481	YER136W	1	+
chr05	446354	446955	YER137C	1	-
chr05	446858	448048	YER137W-A	1	+
chr05	449488	450089	YER139C	1	-
chr05	453679	454819	YER142C	1	-
chr05	456236	456916	YER143W	1	+
chr05	456676	458531	YER144C	1	-
chr05	459481	460729	YER145C	1	-
chr05	460885	461486	YER145C-A	1	-
chr05	461727	462210	YER146W	1	+
chr05	462003	462692	YER147C	1	-
chr05	464268	464759	YER147C-A	1	-
chr05	464585	465186	YER148W	1	+
chr05	465330	465909	YER148W-A	1	+
chr05	465171	465874	YER149C	1	-
chr05	467526	468127	YER150W	1	+
chr05	469063	469664	YER151C	1	-
chr05	472050	472651	YER152C	1	-
chr05	472933	473500	YER152W-A	1	+
chr05	475130	475905	YER154W	1	+
chr05	475639	476240	YER155C	1	-
chr05	482656	483257	YER156C	1	-
chr05	486076	486720	YER157W	1	+
chr05	487812	488413	YER158C	1	-
chr05	490472	491366	YER158W-A	1	+
chr05	490494	491095	YER159C	1	-
chr05	492325	493009	YER161C	1	-
chr05	493851	494501	YER162C	1	-
chr05	496310	496975	YER163C	1	-
chr05	502657	503258	YER164W	1	+
chr05	505498	506099	YER165C-A	1	-
chr05	504888	505586	YER165W	1	+
chr05	509487	511254	YER166W	1	+
chr05	513506	514254	YER167W	1	+
chr05	514295	514896	YER168C	1	-
chr05	518677	519278	YER169W	1	+
chr05	519725	520326	YER170W	1	+
chr05	522242	522843	YER171W	1	+
chr05	522745	528027	YER172C	1	-
chr05	531169	531770	YER173W	1	+
chr05	531670	532271	YER174C	1	-
chr05	532560	533229	YER175C	1	-
chr05	537451	538502	YER176W	1	+
chr05	539182	539905	YER177W	1	+
chr05	540931	541532	YER178W	1	+
chr05	542281	543595	YER179W	1	+
chr05	542594	543956	YER180C	1	-
chr05	544097	544441	YER180C-A	1	-
chr05	546073	546674	YER182W	1	+
chr05	546433	547171	YER183C	1	-
chr05	549127	549727	YER184C	1	-
chr05	553109	553709	YER185W	1	+
chr05	554625	555652	YER186C	1	-
chr05	559543	560111	YER187W	1	+
chr06	162196	162797	YFL001W	1	+
chr06	159282	159883	YFL002C	1	-
chr06	148507	149946	YFL003C	1	-
chr06	148111	148815	YFL004W	1	+
chr06	144940	145541	YFL005W	1	+
chr06	140030	144320	YFL007W	1	+
chr06	136946	137625	YFL008W	1	+
chr06	132319	132920	YFL009W	1	+
chr06	129323	129924	YFL010C	1	-
chr06	126927	129206	YFL011W	1	+
chr06	124694	125929	YFL012W	1	+
chr06	121234	122422	YFL013C	1	-
chr06	121251	121901	YFL014W	1	+
chr06	120536	120998	YFL015C	1	-
chr06	118640	119241	YFL016C	1	-
chr06	117215	118528	YFL017C	1	-
chr06	117710	118152	YFL017W-A	1	+
chr06	115586	116187	YFL018C	1	-
chr06	114301	114650	YFL019C	1	-
chr06	109071	109672	YFL021C-A	1	-
chr06	110132	111659	YFL021W	1	+
chr06	107441	108042	YFL022C	1	-
chr06	106909	107510	YFL023W	1	+
chr06	101456	102057	YFL024C	1	-
chr06	97959	98559	YFL025C	1	-
chr06	96568	98086	YFL026W	1	+
chr06	94376	94977	YFL027C	1	-
chr06	93275	93876	YFL028C	1	-
chr06	91861	92597	YFL029C	1	-
chr06	90967	92086	YFL030W	1	+
chr06	89951	90121	YFL031C-A	1	-
chr06	89970	90571	YFL031W	1	+
chr06	89288	89888	YFL032W	1	+
chr06	82908	83509	YFL033C	1	-
chr06	78188	78789	YFL034C-A	1	-
chr06	76847	77448	YFL034C-B	1	-
chr06	82234	82835	YFL034W	1	+
chr06	74625	76954	YFL036W	1	+
chr06	71278	71966	YFL037W	1	+
chr06	68845	69895	YFL038C	1	-
chr06	66884	67792	YFL039C	1	-
chr06	65732	67384	YFL040W	1	+
chr06	64447	65213	YFL041W	1	+
chr06	62759	63020	YFL041W-A	1	+
chr06	59659	60260	YFL042C	1	-
chr06	57020	57621	YFL046W	1	+
chr06	56062	56699	YFL047W	1	+
chr06	52757	53358	YFL048C	1	-
chr06	52254	52855	YFL049W	1	+
chr06	47017	47618	YFL050C	1	-
chr06	24322	24923	YFL052W	1	+
chr06	15492	16093	YFL054C	1	-
chr06	12907	14263	YFL055W	1	+
chr06	9237	9828	YFL056C	1	-
chr06	8528	9129	YFL059W	1	+
chr06	163500	164101	YFR001W	1	+
chr06	166327	166928	YFR002W	1	+
chr06	166743	167416	YFR003C	1	-
chr06	168074	168675	YFR004W	1	+
chr06	168578	169179	YFR005C	1	-
chr06	171523	172124	YFR006W	1	+
chr06	173935	174727	YFR007W	1	+
chr06	175247	175956	YFR008W	1	+
chr06	178513	179114	YFR009W	1	+
chr06	180357	181023	YFR010W	1	+
chr06	181473	182155	YFR010W-A	1	+
chr06	180878	181505	YFR011C	1	-
chr06	183211	183812	YFR012W	1	+
chr06	186069	186670	YFR013W	1	+
chr06	186579	187449	YFR014C	1	-
chr06	188349	188986	YFR015C	1	-
chr06	191187	191851	YFR016C	1	-
chr06	196384	197436	YFR017C	1	-
chr06	197545	198222	YFR018C	1	-
chr06	200706	206089	YFR019W	1	+
chr06	207535	208515	YFR020W	1	+
chr06	210436	211037	YFR021W	1	+
chr06	213172	213772	YFR022W	1	+
chr06	215115	216537	YFR023W	1	+
chr06	216183	217006	YFR024C-A	1	-
chr06	218254	218889	YFR025C	1	-
chr06	219807	220849	YFR026C	1	-
chr06	222389	222990	YFR027W	1	+
chr06	222920	223521	YFR028C	1	-
chr06	226948	227549	YFR029W	1	+
chr06	230376	231059	YFR030W	1	+
chr06	230768	231643	YFR031C	1	-
chr06	236501	237283	YFR032C	1	-
chr06	240615	240927	YFR035C	1	-
chr06	241422	242226	YFR036W	1	+
chr06	241833	242596	YFR037C	1	-
chr06	245925	246526	YFR038W	1	+
chr06	246440	247041	YFR039C	1	-
chr06	251080	251852	YFR040W	1	+
chr06	251752	252353	YFR041C	1	-
chr06	253047	254563	YFR042W	1	+
chr06	253558	254159	YFR043C	1	-
chr06	254430	255031	YFR044C	1	-
chr06	256807	257577	YFR045W	1	+
chr06	257339	258108	YFR046C	1	-
chr06	258708	259309	YFR047C	1	-
chr06	262091	262692	YFR048W	1	+
chr06	262868	263631	YFR049W	1	+
chr06	263324	264019	YFR050C	1	-
chr06	264593	265194	YFR051C	1	-
chr06	267280	268031	YFR052W	1	+
chr06	279321	280575	YFR055W	1	+
chr06	277243	277844	YFR056C	1	-
chr06	283498	284099	YFR057W	1	+
chr07	503786	504439	YGL001C	1	-
chr07	503260	503910	YGL002W	1	+
chr07	500731	501834	YGL003C	1	-
chr07	499205	499806	YGL004C	1	-
chr07	497715	498605	YGL005C	1	-
chr07	495014	498082	YGL006W	1	+
chr07	491297	491559	YGL007C-A	1	-
chr07	491789	492166	YGL007W	1	+
chr07	487931	489714	YGL008C	1	-
chr07	483993	485592	YGL009C	1	-
chr07	484184	485003	YGL010W	1	+
chr07	482695	483498	YGL011C	1	-
chr07	481366	482972	YGL012W	1	+
chr07	477568	478169	YGL013C	1	-
chr07	476812	477413	YGL014W	1	+
chr07	473308	473950	YGL015C	1	-
chr07	472981	473582	YGL016W	1	+
chr07	469319	470031	YGL017W	1	+
chr07	467364	468088	YGL018C	1	-
chr07	467012	467613	YGL019W	1	+
chr07	465597	466198	YGL020C	1	-
chr07	463300	465692	YGL021W	1	+
chr07	462559	463253	YGL022W	1	+
chr07	458587	459188	YGL023C	1	-
chr07	458307	458677	YGL024W	1	+
chr07	457215	457816	YGL025C	1	-
chr07	454866	455467	YGL026C	1	-
chr07	452093	452694	YGL027C	1	-
chr07	449517	450118	YGL028C	1	-
chr07	442642	443234	YGL029W	1	+
chr07	441766	442367	YGL030W	1	+
chr07	438570	439694	YGL033W	1	+
chr07	435897	436263	YGL034C	1	-
chr07	434098	434699	YGL035C	1	-
chr07	433518	434178	YGL036W	1	+
chr07	429829	430430	YGL037C	1	-
chr07	427685	428572	YGL038C	1	-
chr07	427205	427806	YGL039W	1	+
chr07	421990	422726	YGL040C	1	-
chr07	421693	421897	YGL041C	1	-
chr07	421375	421558	YGL041C-B	1	-
chr07	421522	422123	YGL041W-A	1	+
chr07	420959	421265	YGL042C	1	-
chr07	420594	421356	YGL043W	1	+
chr07	418532	419282	YGL044C	1	-
chr07	418000	418601	YGL045W	1	+
chr07	414252	414853	YGL047W	1	+
chr07	412621	413400	YGL048C	1	-
chr07	409292	410690	YGL049C	1	-
chr07	408425	409464	YGL050W	1	+
chr01	173290	173891	YGL053W	1	+
chr07	405941	406798	YGL054C	1	-
chr07	405242	406354	YGL055W	1	+
chr07	401611	402879	YGL056C	1	-
chr07	400470	401071	YGL057C	1	-
chr07	399787	400559	YGL058W	1	+
chr07	397848	399524	YGL059W	1	+
chr07	397085	397686	YGL060W	1	+
chr07	394334	395125	YGL061C	1	-
chr07	393856	394538	YGL062W	1	+
chr07	390165	390315	YGL063C-A	1	-
chr07	390172	390836	YGL063W	1	+
chr07	387124	387725	YGL064C	1	-
chr07	385281	385966	YGL065C	1	-
chr07	384872	385610	YGL066W	1	+
chr07	382369	382970	YGL067W	1	+
chr07	380857	381566	YGL068W	1	+
chr07	380726	381191	YGL069C	1	-
chr07	379757	380522	YGL070C	1	-
chr07	379298	379899	YGL071W	1	+
chr07	376291	376892	YGL072C	1	-
chr07	376389	377038	YGL073W	1	+
chr07	371982	373708	YGL075C	1	-
chr07	367826	368427	YGL077C	1	-
chr07	365781	366453	YGL078C	1	-
chr07	365277	365878	YGL079W	1	+
chr07	364257	364975	YGL080W	1	+
chr07	363464	364065	YGL081W	1	+
chr07	362120	362797	YGL082W	1	+
chr07	360700	361301	YGL083W	1	+
chr07	356076	356796	YGL084C	1	-
chr07	355700	356301	YGL085W	1	+
chr07	354522	355123	YGL086W	1	+
chr07	351977	352578	YGL087C	1	-
chr07	350480	350843	YGL089C	1	-
chr07	349726	350957	YGL090W	1	+
chr07	347543	348255	YGL091C	1	-
chr07	347009	347668	YGL092W	1	+
chr07	342738	343339	YGL093W	1	+
chr07	336628	337229	YGL094C	1	-
chr07	334440	335100	YGL095C	1	-
chr07	331156	332142	YGL096W	1	+
chr07	327749	328350	YGL097W	1	+
chr07	323086	324373	YGL098W	1	+
chr07	321319	322551	YGL099W	1	+
chr07	319093	319694	YGL100W	1	+
chr07	317754	318415	YGL101W	1	+
chr07	316416	317333	YGL102C	1	-
chr07	316735	317336	YGL103W	1	+
chr07	313896	314497	YGL104C	1	-
chr07	313387	313988	YGL105W	1	+
chr07	311979	312580	YGL106W	1	+
chr07	309575	310176	YGL107C	1	-
chr07	306251	306926	YGL111W	1	+
chr07	303372	303973	YGL112C	1	-
chr07	302919	303520	YGL113W	1	+
chr07	300446	301047	YGL114W	1	+
chr07	297832	298433	YGL115W	1	+
chr07	296487	297088	YGL116W	1	+
chr07	294145	294971	YGL117W	1	+
chr07	293366	293747	YGL118C	1	-
chr07	290713	291370	YGL119W	1	+
chr07	286894	287495	YGL120C	1	-
chr07	285915	286559	YGL121C	1	-
chr07	283416	284812	YGL122C	1	-
chr07	283042	283273	YGL123C-A	1	-
chr07	282926	284299	YGL123W	1	+
chr07	280057	280658	YGL124C	1	-
chr07	279571	280172	YGL125W	1	+
chr07	277176	277777	YGL126W	1	+
chr07	275646	276203	YGL127C	1	-
chr07	274500	275220	YGL128C	1	-
chr07	272972	273645	YGL129C	1	-
chr07	272378	273155	YGL130W	1	+
chr07	266827	267428	YGL131C	1	-
chr07	266979	267315	YGL132W	1	+
chr07	266373	266974	YGL133W	1	+
chr07	261821	262422	YGL134W	1	+
chr07	260187	260788	YGL135W	1	+
chr07	258163	258837	YGL136C	1	-
chr07	257657	258367	YGL137W	1	+
chr07	253671	254379	YGL138C	1	-
chr07	253132	253852	YGL139W	1	+
chr07	246506	247107	YGL140C	1	-
chr07	245980	246581	YGL141W	1	+
chr07	241532	243486	YGL142C	1	-
chr07	239962	240644	YGL143C	1	-
chr07	237773	238374	YGL144C	1	-
chr07	237176	237863	YGL145W	1	+
chr07	233778	234586	YGL146C	1	-
chr07	233020	233621	YGL147C	1	-
chr07	232430	233378	YGL148W	1	+
chr07	230968	231274	YGL149W	1	+
chr07	226296	226931	YGL150C	1	-
chr07	225722	226412	YGL151W	1	+
chr07	222088	222688	YGL152C	1	-
chr07	222143	222744	YGL153W	1	+
chr07	220669	221594	YGL154C	1	-
chr07	220086	220990	YGL155W	1	+
chr07	218606	219207	YGL156W	1	+
chr07	214934	215535	YGL157W	1	+
chr07	213469	214070	YGL158W	1	+
chr07	208703	209400	YGL159W	1	+
chr07	207186	207787	YGL160W	1	+
chr07	204439	205151	YGL161C	1	-
chr07	203921	204718	YGL162W	1	+
chr07	198895	200537	YGL163C	1	-
chr07	196717	197403	YGL166W	1	+
chr07	192861	193734	YGL167C	1	-
chr07	189392	190832	YGL170C	1	-
[truncated: 3,997 more rows]
